# Supplementary material for: Rapid Detection of Carbapenemases Using NG-Test® CARBA 5 in Positive Blood Cultures: A Diagnostic Test Study
Source: Antibiotics (Basel). 2024 Nov 20;13(11):1105. doi: 10.3390/antibiotics13111105 (PMC11591157; doi:10.3390/antibiotics13111105)
Supplement: Supplementary file 1 [file antibiotics-13-01105-s001.zip]

Archive with 1 entries (1 files):
- antibiotics-3286183-supplementary.pdf
